# Supplementary material for: Single and multiple phenotype QTL analyses of downy mildew resistance in interspecific grapevines
Source: Theor Appl Genet. 2018 Feb 7;131(5):1133–43. doi: 10.1007/s00122-018-3065-y (PMC5895686; doi:10.1007/s00122-018-3065-y)
Supplement: Supplementary file 2 — Electronic supplementary material 2 (XLSX 24 kb) [file 122_2018_3065_MOESM2_ESM.xlsx]

## Sheet: RH
Supplementary Table 1. Statistics for the QTL found using stepwise regression performed on the single time point phenotypes of the V. rupestris B38 x ‘Horizon’ (RH) F1 family incorporating data across two years and multiple experiments.
Year	Exp	Dpi	Chr	Heterozygous Parenta	Phenotype	LOD Thresholdb	LOD Scorec	% Var. Explainedd	Effect Sizee	95% Credible Interval (Mbp)f
2016	1	3	2	Horizon	Sporulation (computer vision)	3.48	4.13166	11.4135	0.0052322	0.833-1.327-2.711
2015	2	2	5	Horizon	Hypersensitive response (HR)	3.53	7.607	13.594	0.44452	2.437-2.852-5.708
2015	1	5	7	V. rupestris B38	Sporulation (computer vision)	3.56	5.23	7.014	0.0155	22.112-22.750-23.228
2016	2	6	7	Horizon	Sporulation (computer vision)	3.51	3.91251	10.9078	0.031924	2.809-5.357-15.270
2015	1	2	8	V. rupestris B38	Hypersensitive response (HR)	3.53	4.453	9.299	0.38806	9.153-10.905-14.130
2015	1	2	8	Horizon	Hypersensitive response (HR)	3.53	4.945	10.4	0.39052	9.060-11.721-13.507
2015	1	3	8	Horizon	Sporulation (manual)	2.9	4.699	9.675	0.1989	16.823-19.001-21.130
2015	1	4	8	Horizon	Sporulation (computer vision)	3.56	4.406	7.316	0.009408	4.298-17.589-19.192
2015	1	4	8	Horizon	Sporulation (manual)	3.5	5.944	10.831	0.74222	15.927-17.589-20.865
2015	1	5	8	Horizon	Sporulation (computer vision)	3.56	6.763	9.275	0.0173	4.298-16.390-18.320
2015	2	2	8	Horizon	Hypersensitive response (HR)	3.53	5.713	9.93	0.36665	7.219-8.077-12.184
2015	3	2	8	Horizon	Hypersensitive response (HR)	3.56	6.935	16.179	0.3958	9.335-11.656-18.216
2016	2	6	9	Horizon	Sporulation (manual)	3.68	3.77204	10.5376	0.6191	16.428-21.899-22.356
2015	1	5	10	Horizon	Sporulation (computer vision)	3.56	5.166	6.922	0.014665	1.990-4.249-14.698
2015	1	6	10	Horizon	Sporulation (computer vision)	3.67	4.475	8.024	0.017572	3.606-11.379-18.923
2015	1	2	11	Horizon	Hypersensitive response (HR)	3.53	6.567	14.143	0.44682	16.995-16.995-17.753
2015	2	2	11	V. rupestris B38	Hypersensitive response (HR)	3.53	5.079	8.746	0.35489	8.203-17.389-18.918
2015	2	2	11	Horizon	Hypersensitive response (HR)	3.53	7.996	14.37	0.43501	8.288-15.397-16.994
2015	2	5	11	Horizon	Sporulation (computer vision)	3.55	3.995	9.661	0.011713	5.898-8.155-17.753
2015	3	2	11	Horizon	Hypersensitive response (HR)	3.56	4.378	9.842	0.30266	11.179-15.397-17.753
2015	1	3	12	V. rupestris B38	Sporulation (manual)	2.9	3.592	7.278	0.17313	0.735-0.832-2.469
2015	1	4	12	V. rupestris B38	Sporulation (computer vision)	3.56	7.603	13.229	0.012125	0.832-2.469-5.321
2015	1	4	12	V. rupestris B38	Sporulation (manual)	3.5	4.931	8.854	0.65341	0.832-3.110-3.372
2015	1	5	12	V. rupestris B38	Sporulation (computer vision)	3.56	6.079	8.255	0.016061	0.735-3.050-5.321
2015	1	6	12	V. rupestris B38	Sporulation (computer vision)	3.67	5.287	9.593	0.018641	1.504-3.953-6.824
2015	3	6	13	Horizon	Sporulation (manual)	3.65	3.976	6.845	0.49623	12.412-22.830-28.836
2015	1	4	14	V. rupestris B38	Sporulation (computer vision)	3.56	4.156	6.877	0.008754	25.272-29.543-29.790
2015	1	4	14	Horizon	Sporulation (computer vision)	3.56	4.388	7.284	0.009842	22.173-24.981-27.565
2015	1	4	14	V. rupestris B38	Sporulation (manual)	3.5	4.264	7.582	0.60853	7.966-29.543-29.790
2015	1	4	14	Horizon	Sporulation (manual)	3.5	7.543	14.071	0.80782	21.233-21.439-23.867
2015	1	5	14	V. rupestris B38	Sporulation (computer vision)	3.56	4.043	5.329	0.013063	25.272-27.478-29.790
2015	1	5	14	Horizon	Sporulation (computer vision)	3.56	7.68	10.676	0.018977	27.369-27.369-27.698
2015	1	6	14	Horizon	Sporulation (computer vision)	3.67	4.743	8.538	0.017999	22.488-27.474-28.791
2015	2	4	14	Horizon	Sporulation (manual)	3.6	4.79358	12.739	0.81478	4.090-17.855-26.072
2015	2	5	14	V. rupestris B38	Sporulation (computer vision)	3.55	4.009	9.698	0.011709	5.774-25.535-29.790
2015	2	6	14	V. rupestris B38	Sporulation (computer vision)	3.7	6.502	13.895	0.014665	3.395-3.395-28.215
2015	2	6	14	Horizon	Sporulation (computer vision)	3.7	4.371	9.055	0.011697	23.275-25.486-29.407
2015	3	5	14	V. rupestris B38	Sporulation (computer vision)	3.61	4.667	9.781	0.016347	26.362-27.478-29.790
2015	3	5	14	Horizon	Sporulation (computer vision)	3.61	4.295	8.955	0.016373	24.934-25.002-26.764
2015	3	5	14	V. rupestris B38	Sporulation (manual)	3.72	4.8	10.48	0.70436	25.272-27.085-29.759
2015	3	6	14	V. rupestris B38	Sporulation (computer vision)	3.53	5.209	10.32	0.024225	26.807-29.543-29.790
2015	3	6	14	Horizon	Sporulation (computer vision)	3.53	5.822	11.64	0.025426	24.934-25.069-26.072
2015	3	6	14	V. rupestris B38	Sporulation (manual)	3.65	6.081	10.791	0.62364	26.807-27.118-29.759
2015	3	6	14	Horizon	Sporulation (manual)	3.65	4.522	7.846	0.58728	23.275-24.981-26.235
2016	1	4	14	V. rupestris B38	Sporulation (computer vision)	3.68	6.22683	16.6938	0.028062	27.085-28.604-29.759
2016	1	4	14	V. rupestris B38	Sporulation (manual)	3.72	4.23089	11.671	0.8124	25.628-28.604-29.790
2016	1	5	14	V. rupestris B38	Sporulation (computer vision)	3.59	6.22683	16.6938	0.028062	26.362-28.604-29.790
2016	1	6	14	V. rupestris B38	Sporulation (computer vision)	3.54	5.587	14.12	0.039675	26.362-28.604-29.543
2015	1	4	16	V. rupestris B38	Sporulation (computer vision)	3.56	4.364	7.242	0.009137	16.131-19.348-22.753
2015	1	5	16	V. rupestris B38	Sporulation (computer vision)	3.56	5.909	8.004	0.016103	19.080-19.348-19.531
2015	1	6	16	V. rupestris B38	Sporulation (computer vision)	3.67	4.919	8.876	0.018264	19.094-19.923-20.009
2015	2	3	16	V. rupestris B38	Sporulation (manual)	3.27	3.30762	8.97406	0.21688	13.270-20.649-22.369
2015	2	5	16	V. rupestris B38	Sporulation (manual)	3.62	4.36224	11.6625	0.52421	19.080-20.649-23.306
2015	2	6	16	V. rupestris B38	Sporulation (computer vision)	3.7	3.973	8.182	0.011448	17.699-20.649-23.165
2015	2	6	16	V. rupestris B38	Sporulation (manual)	3.53	5.13141	13.5731	0.52742	17.497-20.649-22.145
2016	1	6	16	V. rupestris B38	Sporulation (computer vision)	3.54	4.058	10.02	0.03461	19.746-21.309-22.369
2015	2	2	17	Horizon	Hypersensitive response (HR)	3.53	3.785	6.396	0.32883	17.294-17.948-18.085
2015	1	3	18	V. rupestris B38	Sporulation (manual)	2.9	7.052	15.029	0.92742	6.314-7.537-7.952
2015	1	3	18	V. rupestris B38	Sporulation (manual)	2.9	5.964	12.509	0.83741	7.952-7.985-8.676
2015	3	5	18	Horizon	Sporulation (computer vision)	3.61	5.989	12.796	0.018523	3.249-6.598-10.064
2015	3	5	18	Horizon	Sporulation (manual)	3.72	7.222	16.33	0.837	3.917-6.598-8.633
2015	3	6	18	Horizon	Sporulation (computer vision)	3.53	7.151	14.58	0.028416	4.382-6.598-8.577
2015	3	6	18	Horizon	Sporulation (manual)	3.65	9.508	17.742	0.79126	4.382-6.598-8.633
2016	1	3	18	Horizon	Sporulation (manual)	3.47	4.04625	11.1913	0.34118	4.894-8.736-10.296
a The heterozygous parent is the one that has the heterozygous allele. SNPs for the genotypes in the families either were homozygous for one allele or heterozygous because only pseudo-testcross markers were used to build the genetic maps (Hyma et al. 2015).
b Calculated using 1,000 permutation tests with an alpha value of 0.05.
c Given for the most significant marker in a QTL credible interval.
d Calculated as (Type III SS/Total SS)x100 for the most significant marker in a QTL credible interval.
e The absolute value of the effect of the most significant marker in a QTL credible interval when the other QTL listed for a particular phenotype within a family are included in the model.
The absolute value is given because phase information of the most significant marker is not informative due to linkage with markers of opposite phase.
f Location intervals are based on the 12X.2 version (URGI 2014) of the grapevine reference genome. The middle value represents the location of the most significant marker.

## Sheet: HC
Supplementary Table 1. Statistics for the QTL found using stepwise regression performed on single time point phenotypes of the ‘Horizon’ x V. cinerea B9 (HC) F1 family incorporating data across two years and multiple experiments.
Year	Exp	Dpi	Chr	Heterozygous Parenta	Phenotype	LOD Thresholdb	LOD Scorec	% Var. Explainedd	Effect Sizee	95% Credible Interval (Mbp)f
2015	1	4	5	Horizon	Sporulation (manual)	3.6	3.991	9.92	0.45266	0.316-1.061-6.609
2015	1	5	5	Horizon	Sporulation (manual)	3.62	4.852	11.28	0.7258	0.316-1.061-6.609
2015	1	7	5	Horizon	Sporulation (manual)	3.53	3.863	9.66	0.75446	0.316-1.061-6.661
2015	2	2	5	Horizon	Hypersensitive response (HR)	3.56	3.586	9.183	0.25409	0.114-2.910-9.112
2016	1	2	5	Horizon	Hypersensitive response (HR)	3.46	4.746	12.45	0.18693	0.114-3.155-6.661
2016	1	4	5	Horizon	Sporulation (manual)	3.24	4.23	10.043	0.39902	0.316-0.601-10.450
2016	1	5	5	Horizon	Sporulation (manual)	3.44	3.60148	10.8083	0.5121	0.114-0.924-16.347
2016	1	6	5	Horizon	Sporulation (manual)	3.41	4.16191	12.3818	0.62316	0.114-2.388-16.347
2016	1	7	5	Horizon	Sporulation (manual)	3.55	4.05336	12.0792	0.62163	0.114-2.388-16.347
2016	2	2	5	Horizon	Hypersensitive response (HR)	3.47	5.179	13.49	0.32372	0.114-2.388-6.912
2016	2	4	5	Horizon	Sporulation (manual)	3.24	3.65765	10.9673	0.32365	0.316-0.924-20.469
2016	2	5	5	Horizon	Sporulation (manual)	3.39	5.16174	15.1203	0.52111	0.844-0.924-16.347
2016	2	6	5	Horizon	Sporulation (manual)	3.39	5.508	14.174	0.6132	0.844-0.924-15.445
2016	2	7	5	Horizon	Sporulation (manual)	3.43	7.052	14.854	0.64967	0.844-0.924-5.446
2015	2	2	6	Horizon	Hypersensitive response (HR)	3.56	4.335	11.23	0.28411	0.770-6.848-14.939
2016	1	2	6	Horizon	Hypersensitive response (HR)	3.46	4.713	12.36	0.19782	0.802-0.907-9.327
2015	1	6	7	Horizon	Sporulation (manual)	3.54	4.644	10.06	0.783	0.994-2.129-3.150
2015	1	7	7	Horizon	Sporulation (computer vision)	3.45	5.052	9.124	0.011278	23.341-27.311-27.340
2015	2	5	7	Horizon	Sporulation (manual)	3.5	5.28336	14.7917	0.5529	0.994-1.537-5.334
2015	2	6	7	Horizon	Sporulation (manual)	3.56	5.80509	16.128	0.69566	2.610-3.494-3.509
2015	2	7	7	Horizon	Sporulation (manual)	3.56	6.06338	16.7817	0.7171	2.486-3.494-3.509
2016	2	6	7	Horizon	Sporulation (manual)	3.39	3.734	9.336	0.4955	2.566-2.610-16.988
2016	2	7	7	Horizon	Sporulation (manual)	3.43	4.645	9.406	0.54928	0.994-2.486-4.237
2015	1	4	8	Horizon	Sporulation (manual)	3.6	5.459	13.88	0.52722	16.814-19.609-22.458
2015	1	5	8	Horizon	Sporulation (manual)	3.62	7.52	18.23	0.90905	17.142-17.766-21.588
2015	1	6	8	Horizon	Sporulation (manual)	3.54	5.95	13.16	0.90194	16.814-18.737-20.067
2015	1	7	8	Horizon	Sporulation (manual)	3.53	5.143	13.12	0.86634	16.814-17.766-20.865
2016	1	4	8	Horizon	Sporulation (manual)	3.24	4.046	9.578	0.78802	15.579-15.804-16.155
2016	1	4	8	Horizon	Sporulation (manual)	3.24	6.794	16.821	1.01655	16.542-17.766-19.486
2016	2	2	8	Horizon	Hypersensitive response (HR)	3.47	4.234	10.86	0.2901	17.766-19.751-21.954
2016	2	7	8	Horizon	Sporulation (manual)	3.43	3.919	7.842	0.47227	16.542-20.865-22.458
2015	1	6	15	V. cinerea B9	Sporulation (manual)	3.54	5.369	11.77	0.91117	15.905-16.962-19.560
2016	2	7	16	V. cinerea B9	Sporulation (manual)	3.43	4.234	8.516	0.49856	0.507-2.800-8.056
2015	2	7	18	Horizon	Sporulation (computer vision)	3.33	3.499	1.926	0.009487	3.950-9.684-23.781
a The heterozygous parent is the one that has the heterozygous allele. SNPs for the genotypes in the families either were homozygous for one allele or heterozygous because only pseudo-testcross markers were used to build the genetic maps (Hyma et al. 2015).
b Calculated using 1,000 permutation tests with an alpha value of 0.05.
c Given for the most significant marker in a QTL credible interval.
d Calculated as (Type III SS/Total SS)x100 for the most significant marker in a QTL credible interval.
e The absolute value of the effect of the most significant marker in a QTL credible interval when the other QTL listed for a particular phenotype within a family are included in the model.
The absolute value is given because phase information of the most significant marker is not informative due to linkage with markers of opposite phase.
f Location intervals are based on the 12X.2 version (URGI 2014) of the grapevine reference genome. The middle value represents the location of the most significant marker.
