# Supplementary material for: Single and multiple phenotype QTL analyses of downy mildew resistance in interspecific grapevines
Source: Theor Appl Genet. 2018 Feb 7;131(5):1133–43. doi: 10.1007/s00122-018-3065-y (PMC5895686; doi:10.1007/s00122-018-3065-y)
Supplement: Supplementary file 3 — Electronic supplementary material 3 (XLSX 15 kb) [file 122_2018_3065_MOESM3_ESM.xlsx]

## Sheet: RNA-Seq
Supplementary Table 2. A list of differentially transcribed candidate genes and their corresponding GO terms within two QTL credible intervals on chromosome 14 from the V. rupestris B38 x ‘Horizon’ F1 family ordered by significance.
Gene ID	UniProt ID	Protein Name	Heterozygous Parent	Fold Changea	q Value	Transcript Range (bp)b	GO - Molecular Function	GO - Biological Process	GO - Cellular Component
VIT_14s0108g01130	F6H5V6	Putative uncharacterized protein	V. rupestris B38	0.33|2.97	1.11e-11	29767850-29771739	NA	NA	integral component of membrane; plasma membrane; trans-Golgi network
VIT_14s0068g00980	D7SVG4	Putative uncharacterized protein	Horizon	1.50|0.67	3.79e-06	24740077-24753861	NA	NA	NA
VIT_14s0068g01970	F6H3X5	Putative uncharacterized protein	Horizon	0.57|1.76	5.07e-06	25633234-25634255	NA	xylan biosynthetic process	integral component of membrane
VIT_14s0108g00040	D7SX63	FACT complex subunit SSRP1	V. rupestris B38	0.85|1.17	4.43e-05	28871463-28878208	DNA binding	DNA repair; DNA replication; regulation of transcription, DNA-templated; transcription, DNA-templated	chromosome; nucleus
VIT_14s0066g02550	D7TX08	Plasma membrane ATPase	V. rupestris B38	1.50|0.66	0.000229058	28745606-28754974	ATP binding; hydrogen-exporting ATPase activity, phosphorylative mechanism; metal ion binding	ATP biosynthetic process	integral component of membrane
VIT_14s0068g01730	D7SVM8	Putative uncharacterized protein	Horizon	1.51|0.66	0.000244929	25424955-25439887	ATPase activity; ATP binding	NA	NA
VIT_14s0068g00800	D7SVE8	Putative uncharacterized protein	Horizon	0.81|1.23	0.000315504	24574253-24580946	SNAP receptor activity; SNARE binding	intracellular protein transport; vesicle docking; vesicle fusion	endomembrane system; integral component of membrane; SNARE complex
VIT_14s0108g00150	F6H5P3	Putative uncharacterized protein	V. rupestris B38	1.51|0.66	0.00062793	28944177-28951278	NA	NA	NA
VIT_14s0068g01720	F6H465	Putative uncharacterized protein	Horizon	0.65|1.53	0.00202137	25424822-25425652	NA	NA	NA
VIT_14s0068g01100	F6H429	Putative uncharacterized protein	Horizon	1.19|0.84	0.00218221	24882721-24885537	NA	NA	NA
VIT_14s0068g02110	A5BE40	Putative uncharacterized protein	Horizon	1.43|0.70	0.00222828	25707772-25712673	molybdenum ion binding; sulfite oxidase activity	chlorophyll metabolic process; nitrate assimilation; response to sulfur dioxide; sulfur compound metabolic process	mitochondrion; peroxisome
VIT_14s0068g01940	A5BCW2	Putative uncharacterized protein	Horizon	0.81|1.24	0.00260729	25605002-25609466	P-P-bond-hydrolysis-driven protein transmembrane transporter activity	protein targeting	integral component of membrane; intracellular
VIT_14s0066g02560	A5BD80	Thioredoxin h4	V. rupestris B38	0.83|1.20	0.00872147	28755934-28756776	oxidoreductase activity, acting on a sulfur group of donors, disulfide as acceptor; protein disulfide oxidoreductase activity; protein-disulfide reductase activity; thioredoxin-disulfide reductase activity	cell redox homeostasis; cellular response to oxidative stress; glycerol ether metabolic process	cytoplasm
VIT_14s0068g00660	Q19N38	WD repeat 2	Horizon	1.30|0.77	0.0109808	24473597-24477950	NA	NA	nucleus
VIT_14s0108g01100	F6H5V3	Putative uncharacterized protein	V. rupestris B38	1.37|0.73	0.0125209	29753062-29756587	NA	NA	NA
VIT_14s0108g00070	D7SX65	Putative uncharacterized protein	V. rupestris B38	0.71|1.40	0.0137377	28889440-28894772	NA	NA	NA
VIT_14s0066g00830	D7TWK7	Putative uncharacterized protein	V. rupestris B38	0.75|1.33	0.0174997	27308643-27313582	sirohydrochlorin cobaltochelatase activity	cobalamin biosynthetic process	NA
VIT_14s0068g01310	F6H442	Putative uncharacterized protein	Horizon	0.82|1.22	0.0216016	25043826-25044557	NA	NA	NA
VIT_14s0068g01710	D7SVM6	Putative uncharacterized protein	Horizon	0.75|1.33	0.0216016	25408934-25417805	transmembrane transporter activity	NA	integral component of membrane; vacuolar membrane
VIT_14s0066g02380	A5AEQ0	Putative uncharacterized protein	V. rupestris B38	1.16|0.86	0.0227647	28580980-28583873	NA	NA	NA
VIT_14s0068g01840	A5BFT4	Putative uncharacterized protein	Horizon	0.72|1.39	0.0244152	25554099-25554809	NA	NA	integral component of membrane
VIT_14s0068g01260	F6H440	Putative uncharacterized protein	Horizon	0.58|1.71	0.0272638	25012954-25022155	phosphate ion transmembrane transporter activity	mitochondrial transport; response to salt stress	cell wall; chloroplast; integral component of membrane; mitochondrial inner membrane; vacuolar membrane
VIT_14s0068g01990	D7SVP7	Putative uncharacterized protein	Horizon	0.72|1.39	0.0280767	25641499-25645266	NA	NA	NA
VIT_14s0068g01270	F6H441	Putative uncharacterized protein	Horizon	1.84|0.54	0.0295982	25022156-25022479	NA	NA	NA
VIT_14s0068g01160	D7SVI1	Putative uncharacterized protein	Horizon	2.20|0.45	0.0484038	24943888-24944747	NA	NA	NA
a Calculated as two raised to a power equal to that of the effect size of the grouping covariate for a given gene. Two fold change values are given due to the uncertainty of which phase the effect is coming from for a given QTL.
Each column left or right of the vertical bar represents one phase.
b The range was calculated by finding the start and end locations of all transcripts for a gene and finding the most proximal start location and the most distal end location.
